# Supplementary material for: Continuous‐Flow Microfluidic Synthesis Enhances C2+ Selectivity for Cu2O Catalysts
Source: Adv Sci (Weinh). 2026 Jul 14:e76512. Online ahead of print. doi: 10.1002/advs.76512 (PMC13366368; doi:10.1002/advs.76512)
Supplement: Supplementary file 2 — Supporting File 2: advs76512‐sup‐0002‐VideoS1‐S2.zip. [file ADVS-9999-e76512-s001.zip]

Archive with 2 entries (2 files):
- Supporting Video 1.avi
- Supporting Video 2.avi
